# Supplementary material for: Transcriptome Analysis Revealed GhWOX4 Intercedes Myriad Regulatory Pathways to Modulate Drought Tolerance and Vascular Growth in Cotton
Source: Int J Mol Sci. 2021 Jan 18;22(2):898. doi: 10.3390/ijms22020898 (PMC7829754; doi:10.3390/ijms22020898)
Supplement: Supplementary file 1 [file ijms-22-00898-s001.zip]

Archive with 5 entries (5 files):
- Supplemenatary File 2_ GO_BP.xlsx
- Supplementary File 1_DEGs details-.xlsx
- Supplementary_ Figures .pdf
- Table S1. Promotor CAREs details.pdf
- Table S2. Primers used in study.pdf
