# Supplementary material for: Transcriptome Analysis Revealed GhWOX4 Intercedes Myriad Regulatory Pathways to Modulate Drought Tolerance and Vascular Growth in Cotton
Source: Int J Mol Sci. 2021 Jan 18;22(2):898. doi: 10.3390/ijms22020898 (PMC7829754; doi:10.3390/ijms22020898)
Supplement: Supplementary file 1 [file ijms-22-00898-s001.zip › Supplemenatary File 2_ GO_BP.xlsx]

## Sheet: S1
Top GO terms: TRV:156-0h/TRV:156-1h
GO:1901700 response to oxygen-containing compound
GO:0042221 response to chemical
GO:0001101 response to acid chemical
GO:0009628 response to abiotic stimulus
GO:0006952 defense response
GO:0009725 response to hormone
GO:0010033 response to organic substance
GO:0006829 zinc II ion transport
GO:0009414 response to water deprivation
GO:0009269 response to desiccation
GO:0042886 amide transport
GO:0009737 response to abscisic acid
GO:0006857 oligopeptide transport
GO:0015833 peptide transport
GO:0006950 response to stress
GO:0033993 response to lipid
GO:0080170 hydrogen peroxide transmembrane transport
GO:0009611 response to wounding
GO:0080167 response to karrikin
GO:0071577 zinc II ion transmembrane transport
GO:0009738 abscisic acid-activated signaling pathway
GO:0009813 flavonoid biosynthetic process
GO:0006833 water transport
GO:0045861 negative regulation of proteolysis
GO:0006865 amino acid transport
GO:0009812 flavonoid metabolic process
GO:0055114 oxidation-reduction process
GO:0006970 response to osmotic stress
GO:0007018 microtubule-based movement
GO:0042044 fluid transport
GO:0071941 nitrogen cycle metabolic process
GO:0010286 heat acclimation
GO:0009416 response to light stimulus
GO:0015750 pentose transport
GO:0015752 D-ribose transport
GO:0015753 D-xylose transport
GO:0015758 glucose transport
GO:0015795 sorbitol transport
GO:0015797 mannitol transport
GO:0030417 nicotianamine metabolic process
GO:0030418 nicotianamine biosynthetic process
GO:0072351 tricarboxylic acid biosynthetic process
GO:0009755 hormone-mediated signaling pathway
GO:0008283 cell proliferation
GO:0071705 nitrogen compound transport
GO:0009753 response to jasmonic acid
GO:0010583 response to cyclopentenone
GO:0036211 protein modification process
GO:0006457 protein folding
GO:0010243 response to organonitrogen compound
GO:0008645 hexose transport
GO:0015757 galactose transport
GO:0007053 spindle assembly involved in male meiosis
GO:0009971 anastral spindle assembly involved in male meiosis
GO:0010342 endosperm cellularization
GO:0055048 anastral spindle assembly
GO:0090306 spindle assembly involved in meiosis
GO:0051726 regulation of cell cycle
GO:0071229 cellular response to acid chemical
GO:0010466 negative regulation of peptidase activity
GO:0052547 regulation of peptidase activity
GO:1901987 regulation of cell cycle phase transition
GO:1901990 regulation of mitotic cell cycle phase transition
GO:0002679 respiratory burst involved in defense response
GO:0006820 anion transport
GO:0046942 carboxylic acid transport
GO:0015824 proline transport
GO:0050832 defense response to fungus
GO:0015793 glycerol transport
GO:0015749 monosaccharide transport
GO:0015849 organic acid transport
GO:0046942 carboxylic acid transport
GO:0045730 respiratory burst
GO:0000086 G2/M transition of mitotic cell cycle
GO:0010389 regulation of G2/M transition of mitotic cell cycle
GO:0044839 cell cycle G2/M phase transition
GO:1902749 regulation of cell cycle G2/M phase transition
GO:0009309 amine biosynthetic process
GO:0042401 cellular biogenic amine biosynthetic process
GO:0006270 DNA replication initiation
GO:0015798 myo-inositol transport
GO:0030497 fatty acid elongation
GO:0016572 histone phosphorylation
GO:0015698 inorganic anion transport
GO:0006739 NADP metabolic process
GO:0009718 anthocyanin-containing compound biosynthetic process
GO:0006576 cellular biogenic amine metabolic process
GO:0009962 regulation of flavonoid biosynthetic process
GO:0009607 response to biotic stimulus
GO:0042126 nitrate metabolic process
GO:0042128 nitrate assimilation
GO:0006275 regulation of DNA replication
GO:0006855 drug transmembrane transport
GO:0015893 drug transport
GO:0042493 response to drug
GO:0006528 asparagine metabolic process
GO:0044770 cell cycle phase transition
GO:0044772 mitotic cell cycle phase transition
GO:0043207 response to external biotic stimulus
GO:0030261 chromosome condensation
GO:0007076 mitotic chromosome condensation

## Sheet: S2
Top GO terms: TRV:VIGS-0h/TRV:VIGS-1h
GO:1901700 response to oxygen-containing compound
GO:0009719 response to endogenous stimulus
GO:0010033 response to organic substance
GO:0001101 response to acid chemical
GO:0042221 response to chemical
GO:0009725 response to hormone
GO:0043450 alkene biosynthetic process
GO:0050896 response to stimulus
GO:0009611 response to wounding
GO:0010243 response to organonitrogen compound
GO:0010200 response to chitin
GO:0008219 cell death
GO:0010941 regulation of cell death
GO:0009620 response to fungus
GO:0071229 cellular response to acid chemical
GO:0006952 defense response
GO:0009867 jasmonic acid mediated signaling pathway
GO:0071395 cellular response to jasmonic acid stimulus
GO:0034050 host programmed cell death induced by symbiont
GO:0006955 immune response
GO:0045088 regulation of innate immune response
GO:0050776 regulation of immune response
GO:0002376 immune system process
GO:0009607 response to biotic stimulus
GO:0002682 regulation of immune system process
GO:0045087 innate immune response
GO:0016265 death
GO:0014070 response to organic cyclic compound
GO:0009626 plant-type hypersensitive response
GO:0034050 host programmed cell death induced by symbiont
GO:0097305 response to alcohol
GO:0043207 response to external biotic stimulus
GO:0051707 response to other organism
GO:0043069 negative regulation of programmed cell death
GO:0009737 response to abscisic acid
GO:0010363 regulation of plant-type hypersensitive response
GO:0080135 regulation of cellular response to stress
GO:0060548 negative regulation of cell death
GO:0043067 regulation of programmed cell death
GO:0033993 response to lipid
GO:0009312 oligosaccharide biosynthetic process
GO:0042538 hyperosmotic salinity response
GO:0070887 cellular response to chemical stimulus
GO:0071310 cellular response to organic substance
GO:0012501 programmed cell death
GO:0043449 cellular alkene metabolic process
GO:0043450 alkene biosynthetic process
GO:1900673 olefin metabolic process
GO:1900674 olefin biosynthetic process
GO:0009863 salicylic acid mediated signaling pathway
GO:0006612 protein targeting to membrane
GO:0071446 cellular response to salicylic acid stimulus
GO:0050832 defense response to fungus
GO:0048583 regulation of response to stimulus
GO:0032870 cellular response to hormone stimulus
GO:0071495 cellular response to endogenous stimulus
GO:1901698 response to nitrogen compound
GO:0006986 response to unfolded protein
GO:0030968 endoplasmic reticulum unfolded protein response
GO:0034620 cellular response to unfolded protein
GO:0035967 cellular response to topologically incorrect protein
GO:1901701 cellular response to oxygen-containing compound
GO:0072657 protein localization to membrane
GO:0090150 establishment of protein localization to membrane
GO:0002679 respiratory burst involved in defense response
GO:0071215 cellular response to abscisic acid stimulus
GO:0009605 response to external stimulus
GO:0006351 transcription, DNA-templated
GO:0097659 nucleic acid-templated transcription
GO:0045730 respiratory burst
GO:0032774 RNA biosynthetic process
GO:0000024 maltose biosynthetic process
GO:0046351 disaccharide biosynthetic process
GO:0051704 multi-organism process
GO:0006355 regulation of transcription, DNA-templated
GO:1903506 regulation of nucleic acid-templated transcription
GO:2001141 regulation of RNA biosynthetic process
GO:0050794 regulation of cellular process
GO:0051252 regulation of RNA metabolic process
GO:0031348 negative regulation of defense response
GO:0006968 cellular defense response
GO:0010185 regulation of cellular defense response
GO:0051245 negative regulation of cellular defense response
GO:0010214 seed coat development
GO:0097306 cellular response to alcohol
GO:0019219 regulation of nucleobase-containing compound metabolic process
GO:0048585 negative regulation of response to stimulus
GO:0009889 regulation of biosynthetic process
GO:2000112 regulation of cellular macromolecule biosynthetic process
GO:0010556 regulation of macromolecule biosynthetic process
GO:0009268 response to pH
GO:0009404 toxin metabolic process
GO:0010226 response to lithium ion
GO:0061024 membrane organization
GO:0009862 systemic acquired resistance, salicylic acid mediated signaling pathway
GO:0042594 response to starvation
GO:0006030 chitin metabolic process
GO:0060860 regulation of floral organ abscission
GO:0060862 negative regulation of floral organ abscission

## Sheet: S3
Top GO terms: TRV:156-0h/TRV:VIGS-0h
GO:0071705 nitrogen compound transport
GO:0043069 negative regulation of programmed cell death
GO:0060548 negative regulation of cell death
GO:0009626 plant-type hypersensitive response
GO:0034050 host programmed cell death induced by symbiont
GO:0010941 regulation of cell death
GO:0009620 response to fungus
GO:0010363 regulation of plant-type hypersensitive response
GO:0008219 cell death
GO:0016265 death
GO:0006865 amino acid transport
GO:0080135 regulation of cellular response to stress
GO:0055114 oxidation-reduction process
GO:0006952 defense response
GO:0006857 oligopeptide transport
GO:0015833 peptide transport
GO:0042886 amide transport
GO:0043090 amino acid import
GO:0009813 flavonoid biosynthetic process
GO:0043067 regulation of programmed cell death
GO:0015824 proline transport
GO:0045088 regulation of innate immune response
GO:0050776 regulation of immune response
GO:0031347 regulation of defense response
GO:0012501 programmed cell death
GO:0006612 protein targeting to membrane
GO:0002682 regulation of immune system process
GO:0009812 flavonoid metabolic process
GO:0080134 regulation of response to stress
GO:0015706 nitrate transport
GO:0015804 neutral amino acid transport
GO:0006820 anion transport
GO:0045087 innate immune response
GO:0009607 response to biotic stimulus
GO:0006955 immune response
GO:0071577 zinc II ion transmembrane transport
GO:0072657 protein localization to membrane
GO:0090150 establishment of protein localization to membrane
GO:0015849 organic acid transport
GO:0046942 carboxylic acid transport
GO:0015802 basic amino acid transport
GO:0006829 zinc II ion transport
GO:0050832 defense response to fungus
GO:0007076 mitotic chromosome condensation
GO:0002376 immune system process
GO:0015698 inorganic anion transport
GO:0006986 response to unfolded protein
GO:0030968 endoplasmic reticulum unfolded protein response
GO:0034620 cellular response to unfolded protein
GO:0035967 cellular response to topologically incorrect protein
GO:0015711 organic anion transport
GO:0030261 chromosome condensation
GO:0009962 regulation of flavonoid biosynthetic process
GO:0010167 response to nitrate
GO:0006811 ion transport
GO:0015696 ammonium transport
GO:0002679 respiratory burst involved in defense response
GO:0034976 response to endoplasmic reticulum stress
GO:0043207 response to external biotic stimulus
GO:0051707 response to other organism
GO:0045730 respiratory burst
GO:0009834 plant-type secondary cell wall biogenesis
GO:0030417 nicotianamine metabolic process
GO:0030418 nicotianamine biosynthetic process
GO:0051938 L-glutamate import
GO:0072351 tricarboxylic acid biosynthetic process
GO:0006468 protein phosphorylation
GO:0000070 mitotic sister chromatid segregation
GO:0010583 response to cyclopentenone
GO:0009751 response to salicylic acid
GO:0001101 response to acid chemical
GO:0006026 aminoglycan catabolic process
GO:0006030 chitin metabolic process
GO:0006032 chitin catabolic process
GO:0046348 amino sugar catabolic process
GO:1901072 glucosamine-containing compound catabolic process
GO:0006022 aminoglycan metabolic process
GO:0007053 spindle assembly involved in male meiosis
GO:0009971 anastral spindle assembly involved in male meiosis
GO:0010342 endosperm cellularization
GO:0055048 anastral spindle assembly
GO:0060860 regulation of floral organ abscission
GO:0060862 negative regulation of floral organ abscission
GO:0080165 callose deposition in phloem sieve plate
GO:0090306 spindle assembly involved in meiosis
GO:0000041 transition metal ion transport
GO:0009963 positive regulation of flavonoid biosynthetic process
GO:0006559 L-phenylalanine catabolic process
GO:1902222 erythrose 4-phosphate/phosphoenolpyruvate family amino acid catabolic process
GO:0071446 cellular response to salicylic acid stimulus
GO:0033037 polysaccharide localization
GO:0052545 callose localization
GO:0015793 glycerol transport
GO:0015749 monosaccharide transport
GO:0009863 salicylic acid mediated signaling pathway
GO:0009753 response to jasmonic acid
GO:0000272 polysaccharide catabolic process
GO:1901071 glucosamine-containing compound metabolic process
GO:0000024 maltose biosynthetic process

## Sheet: S4
Top GO terms: TRV:156-1h/TRV:VIGS-1h
GO:0006950 response to stress
GO:0009415 response to water
GO:0009414 response to water deprivation
GO:1901700 response to oxygen-containing compound
GO:0010035 response to inorganic substance
GO:0001101 response to acid chemical
GO:0009266 response to temperature stimulus
GO:0009628 response to abiotic stimulus
GO:0009269 response to desiccation
GO:0009408 response to heat
GO:0006833 water transport
GO:0042044 fluid transport
GO:0050896 response to stimulus
GO:0006457 protein folding
GO:0080170 hydrogen peroxide transmembrane transport
GO:0042221 response to chemical
GO:0006970 response to osmotic stress
GO:0042542 response to hydrogen peroxide
GO:0000302 response to reactive oxygen species
GO:0009737 response to abscisic acid
GO:0009644 response to high light intensity
GO:0009800 cinnamic acid biosynthetic process
GO:0009803 cinnamic acid metabolic process
GO:0006559 L-phenylalanine catabolic process
GO:1902222 erythrose 4-phosphate/phosphoenolpyruvate family amino acid catabolic process
GO:0097305 response to alcohol
GO:0032103 positive regulation of response to external stimulus
GO:0032104 regulation of response to extracellular stimulus
GO:0032106 positive regulation of response to extracellular stimulus
GO:0032107 regulation of response to nutrient levels
GO:0032109 positive regulation of response to nutrient levels
GO:0080040 positive regulation of cellular response to phosphate starvation
GO:0006012 galactose metabolic process
GO:0006972 hyperosmotic response
GO:0033993 response to lipid
GO:0009642 response to light intensity
GO:0009409 response to cold
GO:0006979 response to oxidative stress
GO:0006558 L-phenylalanine metabolic process
GO:1902221 erythrose 4-phosphate/phosphoenolpyruvate family amino acid metabolic process
GO:0009651 response to salt stress
GO:0010378 temperature compensation of the circadian clock
GO:0046685 response to arsenic-containing substance
GO:0009819 drought recovery
GO:0043335 protein unfolding
GO:0046244 salicylic acid catabolic process
GO:0048578 positive regulation of long-day photoperiodism, flowering
GO:0048586 regulation of long-day photoperiodism, flowering
GO:0009074 aromatic amino acid family catabolic process
GO:2000028 regulation of photoperiodism, flowering
GO:0009416 response to light stimulus
GO:0030198 extracellular matrix organization
GO:0043062 extracellular structure organization
GO:0010483 pollen tube reception
GO:0019336 phenol-containing compound catabolic process
GO:0051703 intraspecies interaction between organisms
GO:0009611 response to wounding
GO:0032101 regulation of response to external stimulus
GO:0009314 response to radiation
GO:0010286 heat acclimation
GO:0032509 endosome transport via multivesicular body sorting pathway
GO:0019374 galactolipid metabolic process
GO:0019375 galactolipid biosynthetic process
GO:0009725 response to hormone
GO:0010193 response to ozone
GO:0071229 cellular response to acid chemical
GO:0048574 long-day photoperiodism, flowering
GO:0009718 anthocyanin-containing compound biosynthetic process
GO:0048571 long-day photoperiodism
GO:0071918 urea transmembrane transport
GO:0048767 root hair elongation
GO:0009719 response to endogenous stimulus
GO:0006580 ethanolamine metabolic process
GO:1901160 primary amino compound metabolic process
GO:0016103 diterpenoid catabolic process
GO:0045487 gibberellin catabolic process
GO:0080147 root hair cell development
GO:0071214 cellular response to abiotic stimulus
GO:0015840 urea transport
GO:0009247 glycolipid biosynthetic process
GO:0000578 embryonic axis specification
GO:0019755 one-carbon compound transport
GO:0019318 hexose metabolic process
GO:0098542 defense response to other organism
GO:0008300 isoprenoid catabolic process
GO:0016115 terpenoid catabolic process
GO:0034976 response to endoplasmic reticulum stress
GO:0009698 phenylpropanoid metabolic process
GO:0005992 trehalose biosynthetic process
GO:0010468 regulation of gene expression
GO:2000112 regulation of cellular macromolecule biosynthetic process
GO:0010208 pollen wall assembly
GO:0010927 cellular component assembly involved in morphogenesis
GO:0085029 extracellular matrix assembly
GO:0019219 regulation of nucleobase-containing compound metabolic process
GO:0010556 regulation of macromolecule biosynthetic process
GO:0043086 negative regulation of catalytic activity
GO:0005991 trehalose metabolic process
GO:0009685 gibberellin metabolic process
