# Supplementary material for: Transcriptome Analysis Revealed GhWOX4 Intercedes Myriad Regulatory Pathways to Modulate Drought Tolerance and Vascular Growth in Cotton
Source: Int J Mol Sci. 2021 Jan 18;22(2):898. doi: 10.3390/ijms22020898 (PMC7829754; doi:10.3390/ijms22020898)
Supplement: Supplementary file 1 [file ijms-22-00898-s001.zip › Supplementary File 1_DEGs details-.xlsx]

## Sheet: Hormones &TFs
Hormones and TFs related DEGs
Gene ID	Principle Transcript ID	Gene Name	Description
Gh_A05G029600	Gh_A05G029600.1	TIFY3B	Protein TIFY 3B
Gh_A06G088100	Gh_A06G088100.1	TIFY10A	Protein TIFY 10A
Gh_D05G036600	Gh_D05G036600.1	TIFY10B	Protein TIFY 10B
Gh_D08G272600	Gh_D08G272600.1	TIFY10A	Protein TIFY 10A
Gh_A10G045500	Gh_A10G045500.1	TIFY11B	Protein TIFY 11B
Gh_A05G125700	Gh_A05G125700.1	TIFY11B	Protein TIFY 11B
Gh_A01G166200	Gh_A01G166200.1	TIFY6B	Protein TIFY 6B
Gh_D12G290300	Gh_D12G290300.1	TIFY6B	Protein TIFY 6B
Gh_D06G087500	Gh_D06G087500.1	TIFY10A	Protein TIFY 10A
Gh_D10G058300	Gh_D10G058300.1	TIFY11B	Protein TIFY 11B
Gh_A08G282200	Gh_A08G282200.1	TIFY10A	Protein TIFY 10A
Gh_A05G133700	Gh_A05G133700.1	TIFY5A	Protein TIFY 5A
Gh_D05G148000	Gh_D05G148000.1	TIFY5A	Protein TIFY 5A
Gh_D09G089200	Gh_D09G089200.1	TIFY5A	Protein TIFY 5A
Gh_A01G022300	Gh_A01G022300.1	TIFY9	Protein TIFY 9
Gh_A09G094200	Gh_A09G094200.1	TIFY5A	Protein TIFY 5A
Gh_A12G064100	Gh_A12G064100.1	F3H	Naringenin,2-oxoglutarate 3-dioxygenase
Gh_D13G027500	Gh_D13G027500.1	GA2OX8	Gibberellin 2-beta-dioxygenase 8
Gh_A13G025600	Gh_A13G025600.1	GA2OX8	Gibberellin 2-beta-dioxygenase 8
Gh_A13G232000	Gh_A13G232000.1	AOP1	Probable 2-oxoglutarate-dependent dioxygenase AOP1
Gh_D13G235400	Gh_D13G235400.1	AOP1	Probable 2-oxoglutarate-dependent dioxygenase AOP1
Gh_D13G235100	Gh_D13G235100.1	AOP1	Probable 2-oxoglutarate-dependent dioxygenase AOP1
Gh_D13G236000	Gh_D13G236000.1	AOP1	Probable 2-oxoglutarate-dependent dioxygenase AOP1
Gh_A05G371100	Gh_A05G371100.1	GASA4	Gibberellin-regulated protein 4
Gh_D04G053600	Gh_D04G053600.1	GASA4	Gibberellin-regulated protein 4
Gh_D13G174400	Gh_D13G174400.1	GA2OX1	Gibberellin 2-beta-dioxygenase 1
Gh_A13G172500	Gh_A13G172500.1	GA2OX1	Gibberellin 2-beta-dioxygenase 1
Gh_A07G131200	Gh_A07G131200.1	GAST1	Protein GAST1
Gh_D02G073800	Gh_D02G073800.1	SN2	Snakin-2
Gh_D03G084500	Gh_D03G084500.1	GASA13	Gibberellin-regulated protein 13
Gh_D09G181700	Gh_D09G181700.1	SN2	Snakin-2
Gh_D02G049800	Gh_D02G049800.1	At1g06620	1-aminocyclopropane-1-carboxylate oxidase homolog 1
Gh_A01G038100	Gh_A01G038100.1	GA2OX1	Gibberellin 2-beta-dioxygenase 1
Gh_A07G092800	Gh_A07G092800.1	ACO1	1-aminocyclopropane-1-carboxylate oxidase 1
Gh_A08G059100	Gh_A08G059100.1	ACO3	1-aminocyclopropane-1-carboxylate oxidase 3
Gh_A07G203400	Gh_A07G203400.1	DAO	2-oxoglutarate-dependent dioxygenase DAO
Gh_D08G120000	Gh_D08G120000.1	DLO2	Protein DMR6-LIKE OXYGENASE 2
Gh_A08G128800	Gh_A08G128800.1	DMR6	Protein DOWNY MILDEW RESISTANCE 6
Gh_D07G091200	Gh_D07G091200.1	ACO3	1-aminocyclopropane-1-carboxylate oxidase 3
Gh_D08G116600	Gh_D08G116600.1	DMR6	Protein DOWNY MILDEW RESISTANCE 6
Gh_D07G202100	Gh_D07G202100.1	DAO	2-oxoglutarate-dependent dioxygenase DAO
Gh_A02G044400	Gh_A02G044400.1	At1g06620	1-aminocyclopropane-1-carboxylate oxidase homolog 1
Gh_A07G092900	Gh_A07G092900.1	ACO3	1-aminocyclopropane-1-carboxylate oxidase 3
Gh_D12G023900	Gh_D12G023900.1	ABF3	ABSCISIC ACID-INSENSITIVE 5-like protein 6
Gh_A05G079500	Gh_A05G079500.1	AIP1	Protein phosphatase 2C 3
Gh_D05G091100	Gh_D05G091100.1	AIP1	Protein phosphatase 2C 3
Gh_D04G001900	Gh_D04G001900.1	Os01g0656200	Probable protein phosphatase 2C 8
Gh_D12G251600	Gh_D12G251600.1	ACS1	1-aminocyclopropane-1-carboxylate synthase
Gh_Contig00133G002400	Gh_Contig00133G002400.1	Os05g0572700	Probable protein phosphatase 2C 51
Gh_A09G201700	Gh_A09G201700.1	Os01g0656200	Probable protein phosphatase 2C 8
Gh_D09G194900	Gh_D09G194900.1	Os01g0656200	Probable protein phosphatase 2C 8
Gh_A03G059500	Gh_A03G059500.1	At2g29380	Probable protein phosphatase 2C 24
Gh_A08G146600	Gh_A08G146600.1	PYL9	Abscisic acid receptor PYL9
Gh_A12G024300	Gh_A12G024300.1	ABF3	ABSCISIC ACID-INSENSITIVE 5-like protein 6
Gh_D05G203800	Gh_D05G203800.1	CYP707A4	Abscisic acid 8'-hydroxylase 4
Gh_A05G247600	Gh_A05G247600.1	ABF2	ABSCISIC ACID-INSENSITIVE 5-like protein 5
Gh_D05G263500	Gh_D05G263500.1	ABF2	ABSCISIC ACID-INSENSITIVE 5-like protein 5
Gh_A08G171800	Gh_A08G171800.1	CYP707A1	Abscisic acid 8'-hydroxylase 1
Gh_A08G218400	Gh_A08G218400.1	IAA11	Auxin-responsive protein IAA11
Gh_D02G047600	Gh_D02G047600.1	AUX22B	Auxin-induced protein 22B
Gh_A02G041700	Gh_A02G041700.1	AUX22B	Auxin-induced protein 22B
Gh_D08G213200	Gh_D08G213200.1	IAA11	Auxin-responsive protein IAA11
Gh_A03G213800	Gh_A03G213800.1	GH3.1	Probable indole-3-acetic acid-amido synthetase GH3.1
Gh_D06G227400	Gh_D06G227400.1	IAA18	Auxin-responsive protein IAA18
Gh_D01G113200	Gh_D01G113200.1	SAUR50	Auxin-responsive protein SAUR50
Gh_A05G145500	Gh_A05G145500.1	DRMH1	Dormancy-associated protein homolog 1
Gh_D05G058200	Gh_D05G058200.1	IAA29	Auxin-responsive protein IAA29
Gh_A06G220200	Gh_A06G220200.1	IAA26	Auxin-responsive protein IAA26
Gh_A08G070000	Gh_A08G070000.1	AUX22B	Auxin-induced protein 22B
Gh_D07G255600	Gh_D07G255600.1	AFB3	Protein AUXIN SIGNALING F-BOX 3
Gh_D11G214400	Gh_D11G214400.1	GH3.1	Probable indole-3-acetic acid-amido synthetase GH3.1
Gh_D01G068100	Gh_D01G068100.1	GH3.6	Indole-3-acetic acid-amido synthetase GH3.6
Gh_D07G033800	Gh_D07G033800.1	At1g56130	Probable LRR receptor-like serine/threonine-protein kinase At1g56130
Gh_D09G157800	Gh_D09G157800.1	NA	Auxin-induced protein 6B
Gh_A11G141600	Gh_A11G141600.1	IAA11	Auxin-responsive protein IAA11
Gh_A05G279000	Gh_A05G279000.1	PILS3	Protein PIN-LIKES 3
Gh_D11G279400	Gh_D11G279400.1	AUX22D	Auxin-induced protein 22D
Gh_A11G105100	Gh_A11G105100.1	ARF18	Auxin response factor 18
Gh_D05G125800	Gh_D05G125800.1	IAA16	Auxin-responsive protein IAA16
Gh_D10G166000	Gh_D10G166000.1	IAA4	Auxin-responsive protein IAA4
Gh_D08G266200	Gh_D08G266200.1	IAA16	Auxin-responsive protein IAA16
Gh_A01G116800	Gh_A01G116800.1	ARF5	Auxin response factor 5
Gh_D04G003300	Gh_D04G003300.1	ARF18	Auxin response factor 18
Gh_A01G072400	Gh_A01G072400.1	GH3.6	Indole-3-acetic acid-amido synthetase GH3.6
Gh_D08G146300	Gh_D08G146300.1	IAR4	Pyruvate dehydrogenase E1 component subunit alpha-2, mitochondrial
Gh_D01G113300	Gh_D01G113300.1	ARF5	Auxin response factor 5
Gh_A05G042600	Gh_A05G042600.1	IAA29	Auxin-responsive protein IAA29
Gh_A11G237000	Gh_A11G237000.1	GH3.1	Probable indole-3-acetic acid-amido synthetase GH3.1
Gh_D05G188200	Gh_D05G188200.1	ARF5	Auxin response factor 5
Gh_D06G059200	Gh_D06G059200.1	IAA9	Auxin-responsive protein IAA9
Gh_A03G179300	Gh_A03G179300.1	GH3.17	Indole-3-acetic acid-amido synthetase GH3.17
Gh_A09G167100	Gh_A09G167100.1	NA	Auxin-induced protein 6B
Gh_A12G243000	Gh_A12G243000.1	SAUR36	Auxin-responsive protein SAUR36
Gh_D08G040300	Gh_D08G040300.1	SAUR32	Auxin-responsive protein SAUR32
Gh_D02G081800	Gh_D02G081800.1	PIN6	Auxin efflux carrier component 6
Gh_A09G214100	Gh_A09G214100.1	SAUR36	Auxin-responsive protein SAUR36
Gh_A01G099600	Gh_A01G099600.1	SAUR72	Auxin-responsive protein SAUR72
Gh_A03G229700	Gh_A03G229700.1	NA	Auxin-induced protein 15A
Gh_A02G078700	Gh_A02G078700.1	PIN6	Auxin efflux carrier component 6
Gh_A05G215500	Gh_A05G215500.1	ARF17	Auxin response factor 17
Gh_D05G232400	Gh_D05G232400.1	ARF17	Auxin response factor 17
Gh_A05G171100	Gh_A05G171100.1	ARF5	Auxin response factor 5
Gh_D01G094300	Gh_D01G094300.1	SAUR72	Auxin-responsive protein SAUR72
Gh_D09G157500	Gh_D09G157500.1	NA	Auxin-induced protein 6B
Gh_D05G037600	Gh_D05G037600.1	SAUR50	Auxin-responsive protein SAUR50
Gh_D11G126700	Gh_D11G126700.1	ARF1	Auxin response factor 1
Gh_A03G178700	Gh_A03G178700.1	ERF113	Ethylene-responsive transcription factor ERF113
Gh_A01G006900	Gh_A01G006900.1	Os01g0234100	B3 domain-containing protein Os01g0234100
Gh_A04G121400	Gh_A04G121400.1	ERF113	Ethylene-responsive transcription factor ERF113
Gh_D04G165900	Gh_D04G165900.1	ERF054	Ethylene-responsive transcription factor ERF054
Gh_D10G028600	Gh_D10G028600.1	ERF4	Ethylene-responsive transcription factor 4
Gh_D10G028500	Gh_D10G028500.1	ERF12	Ethylene-responsive transcription factor 12
Gh_D10G169100	Gh_D10G169100.1	ERF1B	Ethylene-responsive transcription factor 1B
Gh_A04G042800	Gh_A04G042800.1	ERF4	Ethylene-responsive transcription factor 4
Gh_D01G053900	Gh_D01G053900.1	ERF4	Ethylene-responsive transcription factor 4
Gh_D05G353600	Gh_D05G353600.1	ERF4	Ethylene-responsive transcription factor 4
Gh_D13G194500	Gh_D13G194500.1	ERF1B	Ethylene-responsive transcription factor 1B
Gene ID	Principle Transcript ID	Gene Name	Description
Gh_A01G018200	Gh_A01G018200.1	ERF053	Ethylene-responsive transcription factor ERF053
Gh_D01G016500	Gh_D01G016500.1	ERF053	Ethylene-responsive transcription factor ERF053
Gh_D05G083600	Gh_D05G083600.1	DREB1B	Dehydration-responsive element-binding protein 1B
Gh_A12G157500	Gh_A12G157500.1	ERF054	Ethylene-responsive transcription factor ERF054
Gh_A05G070700	Gh_A05G070700.1	DREB1D	Dehydration-responsive element-binding protein 1D
Gh_D12G234000	Gh_D12G234000.1	ERF1A	Ethylene-responsive transcription factor 1A
Gh_D12G155800	Gh_D12G155800.1	ERF053	Ethylene-responsive transcription factor ERF053
Gh_A06G088500	Gh_A06G088500.1	ERF017	Ethylene-responsive transcription factor ERF017
Gh_A02G188900	Gh_A02G188900.1	ERF114	Ethylene-responsive transcription factor ERF114
Gh_D12G245100	Gh_D12G245100.1	DREB1B	Dehydration-responsive element-binding protein 1B
Gh_A08G190700	Gh_A08G190700.1	ERF1A	Ethylene-responsive transcription factor 1A
Gh_A08G190900	Gh_A08G190900.1	ERF1A	Ethylene-responsive transcription factor 1A
Gh_A10G019700	Gh_A10G019700.1	ERF4	Ethylene-responsive transcription factor 4
Gh_A02G045500	Gh_A02G045500.1	ERF1B	Ethylene-responsive transcription factor 1B
Gh_A12G239600	Gh_A12G239600.1	ERF5	Ethylene-responsive transcription factor 5
Gh_A12G024800	Gh_A12G024800.1	ERF109	Ethylene-responsive transcription factor ERF109
Gh_D12G024400	Gh_D12G024400.1	ERF109	Ethylene-responsive transcription factor ERF109
Gh_A10G104200	Gh_A10G104200.1	ERF1B	Ethylene-responsive transcription factor 1B
Gh_D05G387300	Gh_D05G387300.1	ERF3	Ethylene-responsive transcription factor 3
Gh_A11G138100	Gh_A11G138100.1	ERF1B	Ethylene-responsive transcription factor 1B
Gh_A05G087000	Gh_A05G087000.1	RAP2-7	Ethylene-responsive transcription factor RAP2-7
Gh_A12G077600	Gh_A12G077600.1	ERF114	Ethylene-responsive transcription factor ERF114
Gh_A12G239500	Gh_A12G239500.1	ERF1A	Ethylene-responsive transcription factor 1A
Gh_A09G215600	Gh_A09G215600.1	ERF1A	Ethylene-responsive transcription factor 1A
Gh_D13G216300	Gh_D13G216300.1	HSF30	Heat shock factor protein HSF30
Gh_A06G070600	Gh_A06G070600.1	HSFC1	Heat stress transcription factor C-1
Gh_D05G024600	Gh_D05G024600.1	HSFC1	Heat stress transcription factor C-1
Gh_A05G024000	Gh_A05G024000.1	HSFA2	Heat stress transcription factor A-2
Gh_A07G012200	Gh_A07G012200.1	HSFA2	Heat stress transcription factor A-2
Gh_D08G066900	Gh_D08G066900.1	HSFA6b	Heat stress transcription factor A-6b
Gh_A08G072000	Gh_A08G072000.1	HSFA6b	Heat stress transcription factor A-6b
Gh_D07G013700	Gh_D07G013700.1	HSFA2	Heat stress transcription factor A-2
Gh_A01G039700	Gh_A01G039700.1	ACSL1	Long-chain-fatty-acid--CoA ligase 1
Gh_A03G101100	Gh_A03G101100.1	NA	NA
Gh_D01G127000	Gh_D01G127000.1	HSFB4	Heat stress transcription factor B-4
Gh_A03G031600	Gh_A03G031600.1	HSP83A	Heat shock protein 83
Gh_A05G083500	Gh_A05G083500.1	HSP70	Heat shock cognate 70 kDa protein
Gh_D06G095000	Gh_D06G095000.1	HSP17.6	17.6 kDa class II heat shock protein
Gh_A07G230000	Gh_A07G230000.1	MYB30	Transcription factor MYB30
Gh_D07G228100	Gh_D07G228100.1	MYB30	Transcription factor MYB30
Gh_D02G141500	Gh_D02G141500.1	MYB105	Transcription factor MYB105
Gh_A08G192500	Gh_A08G192500.1	KUA1	Transcription factor KUA1
Gh_D11G348400	Gh_D11G348400.1	MYB105	Transcription factor MYB105
Gh_A03G120500	Gh_A03G120500.1	MYB105	Transcription factor MYB105
Gh_A03G012800	Gh_A03G012800.1	MYBS3	Transcription factor MYBS3
Gh_A05G183500	Gh_A05G183500.1	MYB44	Transcription factor MYB44
Gh_D05G201000	Gh_D05G201000.1	MYB44	Transcription factor MYB44
Gh_A01G216500	Gh_A01G216500.1	PHL5	Myb family transcription factor PHL5
Gh_D06G142100	Gh_D06G142100.1	MYB102	Transcription factor MYB102
Gh_A02G064100	Gh_A02G064100.1	MYB78	Transcription factor MYB78
Gh_D10G077500	Gh_D10G077500.1	fosB	Metallothiol transferase FosB
Gh_D08G177800	Gh_D08G177800.1	MYC2	Transcription factor MYC2
Gh_D11G105400	Gh_D11G105400.1	BHLH13	Transcription factor bHLH13
Gh_A11G104900	Gh_A11G104900.1	BHLH13	Transcription factor bHLH13
Gh_A08G179900	Gh_A08G179900.1	MYC2	Transcription factor MYC2
Gh_A08G121800	Gh_A08G121800.1	LHW	Transcription factor LHW
Gh_D09G210300	Gh_D09G210300.1	MYC2	Transcription factor MYC2
Gh_D08G143000	Gh_D08G143000.1	BHLH14	Transcription factor bHLH14
Gh_D01G024300	Gh_D01G024300.1	ufaA1	Tuberculostearic acid methyltransferase UfaA1
Gh_D06G081800	Gh_D06G081800.1	ywkD	Uncharacterized protein YwkD
Gh_A09G218700	Gh_A09G218700.1	MYC2	Transcription factor MYC2
Gh_D11G107900	Gh_D11G107900.1	MYC4	Transcription factor MYC4
Gh_D08G121400	Gh_D08G121400.1	BHLH14	Transcription factor bHLH14
Gh_A08G125000	Gh_A08G125000.1	BHLH14	Transcription factor bHLH14
Gh_A02G115100	Gh_A02G115100.1	LHW	Transcription factor LHW
Gh_A01G027000	Gh_A01G027000.1	ufaA1	Tuberculostearic acid methyltransferase UfaA1
Gh_A08G143400	Gh_A08G143400.1	BHLH14	Transcription factor bHLH14
Gh_A10G159900	Gh_A10G159900.1	ufaA1	Tuberculostearic acid methyltransferase UfaA1
Gh_D11G107400	Gh_D11G107400.1	ATHB-7	Homeobox-leucine zipper protein ATHB-7
Gh_A12G092700	Gh_A12G092700.1	HAT22	Homeobox-leucine zipper protein HAT22
Gh_A11G107200	Gh_A11G107200.1	ATHB-7	Homeobox-leucine zipper protein ATHB-7
Gh_D12G089400	Gh_D12G089400.1	HAT22	Homeobox-leucine zipper protein HAT22
Gh_D07G145100	Gh_D07G145100.1	ATHB-7	Homeobox-leucine zipper protein ATHB-7
Gh_D11G200000	Gh_D11G200000.1	ATHB-40	Homeobox-leucine zipper protein ATHB-40
Gh_D07G238600	Gh_D07G238600.1	HAT7	Homeobox-leucine zipper protein HAT7
Gh_A07G145500	Gh_A07G145500.1	ATHB-7	Homeobox-leucine zipper protein ATHB-7
Gh_A12G131200	Gh_A12G131200.1	ATHB-7	Homeobox-leucine zipper protein ATHB-7
Gh_A03G047900	Gh_A03G047900.1	WOX3	WUSCHEL-related homeobox 3
Gh_A11G196800	Gh_A11G196800.1	ATHB-40	Homeobox-leucine zipper protein ATHB-40
Gh_D03G016400	Gh_D03G016400.1	ATHB-40	Homeobox-leucine zipper protein ATHB-40
Gh_A12G265000	Gh_A12G265000.1	ATHB-7	Homeobox-leucine zipper protein ATHB-7
Gh_A05G188600	Gh_A05G188600.1	WOX4	WUSCHEL-related homeobox 4
Gh_D12G131400	Gh_D12G131400.1	ATHB-7	Homeobox-leucine zipper protein ATHB-7
Gh_D01G129500	Gh_D01G129500.1	HAT22	Homeobox-leucine zipper protein HAT22
Gh_D12G140700	Gh_D12G140700.1	WRKY23	Probable WRKY transcription factor 23
Gh_A13G008300	Gh_A13G008300.1	WRKY70	Probable WRKY transcription factor 70
Gh_D07G204000	Gh_D07G204000.1	WRKY6	WRKY transcription factor 6
Gh_D02G003800	Gh_D02G003800.1	WRKY70	Probable WRKY transcription factor 70
Gh_A12G140800	Gh_A12G140800.1	WRKY23	Probable WRKY transcription factor 23
Gh_D05G263900	Gh_D05G263900.1	WRKY7	Probable WRKY transcription factor 7
Gh_D05G062000	Gh_D05G062000.1	WRKY40	Probable WRKY transcription factor 40
Gh_D06G219500	Gh_D06G219500.1	WRKY40	Probable WRKY transcription factor 40
Gh_A02G003100	Gh_A02G003100.1	WRKY70	Probable WRKY transcription factor 70
Gh_A05G277300	Gh_A05G277300.1	PTL	Trihelix transcription factor PTL
Gh_D08G153800	Gh_D08G153800.1	WRKY22	WRKY transcription factor 22
Gh_D05G290600	Gh_D05G290600.1	PTL	Trihelix transcription factor PTL
Gh_D05G117700	Gh_D05G117700.1	WRKY40	Probable WRKY transcription factor 40
Gh_A08G113300	Gh_A08G113300.1	WRKY41	Probable WRKY transcription factor 41
Gh_D07G089300	Gh_D07G089300.1	WRKY6	WRKY transcription factor 6
Gh_D07G037000	Gh_D07G037000.1	WRKY18	WRKY transcription factor 18
Gh_D05G062100	Gh_D05G062100.1	WRKY76	WRKY transcription factor WRKY76

## Sheet: Light Res
Light responsive DEGs (GO)
Gene ID	Principle Transcript ID	Gene Name	Description
Gh_A02G098300	Gh_A02G098300.1	CYTB5-E	Cytochrome b5 isoform E
Gh_A09G112900	Gh_A09G112900.1	CYP94C1	Cytochrome P450 94C1
Gh_D09G106600	Gh_D09G106600.1	CYP94C1	Cytochrome P450 94C1
Gh_A10G246600	Gh_A10G246600.1	CYP71A1	Cytochrome P450 71A1
Gh_A05G411700	Gh_A05G411700.1	CYP714A1	Cytochrome P450 714A1
Gh_A05G069900	Gh_A05G069900.1	CYP94C1	Cytochrome P450 94C1
Gh_D06G243800	Gh_D06G243800.1	CYP77A3	Cytochrome P450 77A3
Gh_D10G108700	Gh_D10G108700.1	CYP96A15	Alkane hydroxylase MAH1
Gh_D10G015100	Gh_D10G015100.1	CYP77A3	Cytochrome P450 77A3
Gh_A05G182000	Gh_A05G182000.1	CYP82A3	Cytochrome P450 82A3
Gh_D04G010500	Gh_D04G010500.1	CYP714A1	Cytochrome P450 714A1
Gh_A08G008400	Gh_A08G008400.1	CYP94C1	Cytochrome P450 94C1
Gh_D11G144300	Gh_D11G144300.1	CYP71A1	Cytochrome P450 71A1
Gh_D08G008000	Gh_D08G008000.1	CYP94C1	Cytochrome P450 94C1
Gh_D03G134100	Gh_D03G134100.1	CYP87A3	Cytochrome P450 87A3
Gh_D10G204700	Gh_D10G204700.1	CYP79A2	Phenylalanine N-monooxygenase
Gh_D12G284200	Gh_D12G284200.1	CYP76C3	Cytochrome P450 76C3
Gh_A10G005000	Gh_A10G005000.1	CYP77A3	Cytochrome P450 77A3
Gh_D05G020300	Gh_D05G020300.1	CYP734A1	Cytochrome P450 734A1
Gh_D10G056400	Gh_D10G056400.1	CYP71A1	Cytochrome P450 71A1
Gh_A12G025900	Gh_A12G025900.1	Cyp96T1	Noroxomaritidine synthase
Gh_A07G235800	Gh_A07G235800.1	CYP94A1	Cytochrome P450 94A1
Gh_A12G026000	Gh_A12G026000.1	CYP86A7	Cytochrome P450 86A7
Gh_D03G096600	Gh_D03G096600.1	CYP78A6	Cytochrome P450 78A6
Gh_D08G209400	Gh_D08G209400.1	BZIP10	Basic leucine zipper 10
Gh_A05G225000	Gh_A05G225000.1	At1g21400	2-oxoisovalerate dehydrogenase subunit alpha 1, mitochondrial
Gh_A05G400200	Gh_A05G400200.1	FLS	Flavonol synthase/flavanone 3-hydroxylase
Gh_A06G018900	Gh_A06G018900.1	CYPRO4	Protein CYPRO4
Gh_A07G021000	Gh_A07G021000.1	HSP17.9-D	17.9 kDa class II heat shock protein
Gh_A07G111500	Gh_A07G111500.1	HSP18.2	18.2 kDa class I heat shock protein
Gh_A08G221200	Gh_A08G221200.1	At5g48800	BTB/POZ domain-containing protein At5g48800
Gh_A10G085200	Gh_A10G085200.1	CYP84A1	Cytochrome P450 84A1
Gh_A10G112600	Gh_A10G112600.1	KCS2	3-ketoacyl-CoA synthase 2
Gh_A11G360600	Gh_A11G360600.1	PYM	Protein POLYCHOME
Gh_A12G049600	Gh_A12G049600.1	PID	Protein kinase PINOID
Gh_A12G222800	Gh_A12G222800.1	HSP23.6	23.6 kDa heat shock protein, mitochondrial
Gh_A12G288400	Gh_A12G288400.1	AHG1	Probable protein phosphatase 2C 75
Gh_D02G077300	Gh_D02G077300.1	OHP2	Light-harvesting complex-like protein OHP2, chloroplastic
Gh_D02G140200	Gh_D02G140200.1	SBH2	Sphinganine C4-monooxygenase 2
Gh_D02G252300	Gh_D02G252300.1	ROPGEF1	Rop guanine nucleotide exchange factor 1
Gh_D02G263000	Gh_D02G263000.1	PID	Protein kinase PINOID
Gh_D03G002300	Gh_D03G002300.1	CAT2	Catalase isozyme 2
Gh_D03G165900	Gh_D03G165900.1	HSP83A	Heat shock protein 83
Gh_D05G042200	Gh_D05G042200.1	HSP17.9-D	17.9 kDa class II heat shock protein
Gh_D05G241000	Gh_D05G241000.1	At1g21400	2-oxoisovalerate dehydrogenase subunit alpha 1, mitochondrial
Gh_D06G018100	Gh_D06G018100.1	CYPRO4	Protein CYPRO4
Gh_D06G067300	Gh_D06G067300.1	MBF1C	Multiprotein-bridging factor 1c
Gh_D06G113500	Gh_D06G113500.1	KNAT3	Homeobox protein knotted-1-like 3
Gh_D07G022200	Gh_D07G022200.1	HSP17.9-D	17.9 kDa class II heat shock protein
Gh_D07G106300	Gh_D07G106300.1	CYP707A2	Abscisic acid 8'-hydroxylase 2
Gh_D07G146400	Gh_D07G146400.1	DOF2.5	Dof zinc finger protein DOF2.5
Gh_D07G150500	Gh_D07G150500.1	LEA14-A	Late embryogenesis abundant protein Lea14-A
Gh_D07G248600	Gh_D07G248600.1	GC6	Golgin candidate 6
Gh_D08G158500	Gh_D08G158500.1	GATA4	GATA transcription factor 4
Gh_D10G095200	Gh_D10G095200.1	CYP84A1	Cytochrome P450 84A1
Gh_D10G160900	Gh_D10G160900.1	KCS2	3-ketoacyl-CoA synthase 2
Gh_D11G000900	Gh_D11G000900.1	DXR	1-deoxy-D-xylulose 5-phosphate reductoisomerase, chloroplastic
Gh_D11G043300	Gh_D11G043300.1	CNX1	Calnexin homolog 1
Gh_D11G368200	Gh_D11G368200.1	PYM	Protein POLYCHOME
Gh_D12G034100	Gh_D12G034100.1	ERD7	Protein EARLY-RESPONSIVE TO DEHYDRATION 7, chloroplastic
Gh_D12G111500	Gh_D12G111500.1	HAT3	Homeobox-leucine zipper protein HAT3
Gh_D12G282500	Gh_D12G282500.1	AHG1	Probable protein phosphatase 2C 75
Gh_A03G235900	Gh_A03G235900.1	ROPGEF1	Rop guanine nucleotide exchange factor 1
Gh_A03G247800	Gh_A03G247800.1	PID	Protein kinase PINOID
Gh_A05G165600	Gh_A05G165600.1	ROPGEF1	Rop guanine nucleotide exchange factor 1
Gh_A05G031300	Gh_A05G031300.1	HSP17.9-D	17.9 kDa class II heat shock protein
Gh_D09G264400	Gh_D09G264400.1	CLPD	Chaperone protein ClpD, chloroplastic
Gh_D11G100300	Gh_D11G100300.1	LEA14-A	Late embryogenesis abundant protein Lea14-A
Gh_A02G073700	Gh_A02G073700.1	GI	Protein GIGANTEA
Gh_D02G081300	Gh_D02G081300.1	COI1	Coronatine-insensitive protein 1

## Sheet: DownReg
Some important genes uniquely downregulated in TRV:VIGS-0h/TRV:VIGS-1h (silenced) samples.
Gene ID	Principle Transcript ID	Gene Name	Description
Gh_D03G188300	Gh_D03G188300.1	NA	NA
Gh_D12G255500	Gh_D12G255500.1	OXA1	Mitochondrial inner membrane protein OXA1
Gh_A08G199400	Gh_A08G199400.1	PCMP-E6	Pentatricopeptide repeat-containing protein At4g22760
Gh_D01G201100	Gh_D01G201100.1	BCKDK	[3-methyl-2-oxobutanoate dehydrogenase [lipoamide]] kinase, mitochondrial
Gh_A11G328400	Gh_A11G328400.1	VTE6	Protein VTE6, chloroplastic
Gh_D13G163500	Gh_D13G163500.1	TY3B-I	Transposon Ty3-I Gag-Pol polyprotein
Gh_A12G259200	Gh_A12G259200.1	AGP20	Arabinogalactan peptide 20
Gh_A12G128500	Gh_A12G128500.1	TSS	Protein TSS
Gh_A06G128700	Gh_A06G128700.1	Os01g0184500	DEAD-box ATP-dependent RNA helicase 39
Gh_A12G181400	Gh_A12G181400.1	MitHPPK/DHPS	Folate synthesis bifunctional protein, mitochondrial
Gh_D05G006200	Gh_D05G006200.1	XTH22	Xyloglucan endotransglucosylase/hydrolase protein 22
Gh_A09G070500	Gh_A09G070500.1	abpC	Gelation factor
Gh_D09G055500	Gh_D09G055500.1	MYBS1	Transcription factor MYBS1
Gh_A11G326300	Gh_A11G326300.1	NA	NA
Gh_A04G167700	Gh_A04G167700.1	ap5b1	AP-5 complex subunit beta-1
Gh_D12G171900	Gh_D12G171900.1	AHK4	Histidine kinase 4
Gh_D01G051600	Gh_D01G051600.1	ATPAF1	ATP synthase mitochondrial F1 complex assembly factor 1
Gh_D09G170800	Gh_D09G170800.1	PCMP-E49	Pentatricopeptide repeat-containing protein At2g37310
Gh_D07G136900	Gh_D07G136900.1	DIM1A	Ribosomal RNA small subunit methyltransferase
Gh_Contig00112G000600	Gh_Contig00112G000600.1	PSME4	Proteasome activator complex subunit 4
Gh_D05G055200	Gh_D05G055200.1	CIPK6	CBL-interacting serine/threonine-protein kinase 6
Gh_D13G134200	Gh_D13G134200.1	NA	Cytochrome c
Gh_A10G031400	Gh_A10G031400.1	SS4	Probable starch synthase 4, chloroplastic/amyloplastic
Gh_A05G109400	Gh_A05G109400.1	TYRAAT2	Arogenate dehydrogenase 2, chloroplastic
Gh_A11G220400	Gh_A11G220400.1	DTX27	Protein DETOXIFICATION 27
Gh_D12G001400	Gh_D12G001400.1	ATG4	Cysteine protease ATG4
Gh_D10G068700	Gh_D10G068700.1	NA	NA
Gh_A06G220000	Gh_A06G220000.1	At2g19210	Putative leucine-rich repeat receptor-like protein kinase At2g19210
Gh_Contig00366G001700	Gh_Contig00366G001700.1	naa50	N-alpha-acetyltransferase 50
Gh_D05G325400	Gh_D05G325400.1	VAD1	Protein VASCULAR ASSOCIATED DEATH 1, chloroplastic
Gh_A03G168600	Gh_A03G168600.1	GATL9	Probable galacturonosyltransferase-like 9
Gh_A11G030000	Gh_A11G030000.1	NA	33 kDa ribonucleoprotein, chloroplastic
Gh_A01G200700	Gh_A01G200700.1	TBL12	Protein trichome birefringence-like 12
Gh_A09G152100	Gh_A09G152100.1	NA	NA
Gh_A01G235300	Gh_A01G235300.1	At3g23620	Ribosome production factor 2 homolog
Gh_A07G099300	Gh_A07G099300.1	YLMG1-2	YlmG homolog protein 1-2, chloroplastic
Gh_D01G236500	Gh_D01G236500.1	REFA1	Elongation factor 1-alpha
Gh_D09G136100	Gh_D09G136100.1	CYP93A1	3,9-dihydroxypterocarpan 6A-monooxygenase
Gh_D09G113300	Gh_D09G113300.1	SSL3	Protein STRICTOSIDINE SYNTHASE-LIKE 3
Gh_A12G261100	Gh_A12G261100.1	OXA1	Mitochondrial inner membrane protein OXA1
Gh_D08G129700	Gh_D08G129700.1	NA	NA
Gh_D03G061900	Gh_D03G061900.1	FLXL3	Protein FLX-like 3
Gh_D08G064500	Gh_D08G064500.1	At2g30620	Histone H1.2
Gh_D06G196300	Gh_D06G196300.1	FPGS1	Folylpolyglutamate synthase
Gh_D01G207600	Gh_D01G207600.1	CRD1	Magnesium-protoporphyrin IX monomethyl ester [oxidative] cyclase, chloroplastic
Gh_D02G205600	Gh_D02G205600.1	pprA	Protein phosphatase 1 regulatory subunit pprA
Gh_A07G205700	Gh_A07G205700.1	LOI1	Pentatricopeptide repeat-containing protein At4g14850
Gh_A08G091600	Gh_A08G091600.1	NUP214	Nuclear pore complex protein NUP214
Gh_A05G016200	Gh_A05G016200.1	EFM	Myb family transcription factor EFM
Gh_A05G361800	Gh_A05G361800.1	RPS17D	40S ribosomal protein S17-4
Gh_D12G117000	Gh_D12G117000.1	MAP1A	Methionine aminopeptidase 1A
Gh_D09G223900	Gh_D09G223900.1	DIR19	Dirigent protein 19
Gh_D12G212700	Gh_D12G212700.1	IPK2b	Inositol polyphosphate multikinase beta
Gh_A07G112700	Gh_A07G112700.1	IDD14	Protein indeterminate-domain 14
Gh_D08G051900	Gh_D08G051900.1	RPL5	60S ribosomal protein L5
Gh_D03G090900	Gh_D03G090900.1	ABCC10	ABC transporter C family member 10
Gh_D13G095700	Gh_D13G095700.1	HSP90-5	Heat shock protein 90-5, chloroplastic
Gh_A05G004100	Gh_A05G004100.1	At5g57480	AAA-ATPase At5g57480
Gh_D01G148000	Gh_D01G148000.1	NA	NA
Gh_D05G024300	Gh_D05G024300.1	NA	NA
Gh_A05G017900	Gh_A05G017900.1	NA	NA
Gh_A05G123700	Gh_A05G123700.1	At3g13930	Dihydrolipoyllysine-residue acetyltransferase component 2 of pyruvate dehydrogenase complex, mitochondrial
Gh_D06G177800	Gh_D06G177800.1	43924	5'-adenylylsulfate reductase 3, chloroplastic
Gh_D10G254000	Gh_D10G254000.1	NA	Actin
Gh_A10G131700	Gh_A10G131700.1	clpS	ATP-dependent Clp protease adapter protein ClpS
Gh_D05G229100	Gh_D05G229100.1	TPPD	Probable trehalose-phosphate phosphatase D
Gh_D04G011800	Gh_D04G011800.1	GATA6	Transcription factor GATA-6
Gh_D12G026600	Gh_D12G026600.1	MORF1	Multiple organellar RNA editing factor 1, mitochondrial
Gh_A09G144900	Gh_A09G144900.1	FTIP1	FT-interacting protein 1
Gh_A07G150000	Gh_A07G150000.1	PDV2	Plastid division protein PDV2
Gh_A05G183800	Gh_A05G183800.1	CXP-2-3	Serine carboxypeptidase II-3
Gh_A13G128800	Gh_A13G128800.1	HESO1	Protein HESO1
Gh_A05G247000	Gh_A05G247000.1	RBP47C	Polyadenylate-binding protein RBP47C
Gh_D12G122900	Gh_D12G122900.1	At3g61520	Pentatricopeptide repeat-containing protein At3g61520, mitochondrial
Gh_D13G055000	Gh_D13G055000.1	RPT3	Root phototropism protein 3
Gh_A01G216700	Gh_A01G216700.1	CRD1	Magnesium-protoporphyrin IX monomethyl ester [oxidative] cyclase, chloroplastic
Gh_A12G216900	Gh_A12G216900.1	Bicc1	Protein bicaudal C homolog 1
Gh_A08G042200	Gh_A08G042200.1	CRRSP60	Cysteine-rich repeat secretory protein 60
Gh_A03G214100	Gh_A03G214100.1	NA	NA
Gh_Contig00246G000700	Gh_Contig00246G000700.1	GALS1	Galactan beta-1,4-galactosyltransferase GALS1
Gh_D05G374900	Gh_D05G374900.1	NA	NA
Gh_D07G250800	Gh_D07G250800.1	GAPC2	Glyceraldehyde-3-phosphate dehydrogenase 2, cytosolic
Gh_A06G134300	Gh_A06G134300.1	ARA1	L-arabinokinase
Gh_D12G092300	Gh_D12G092300.1	xynD	Arabinoxylan arabinofuranohydrolase
Gh_A07G150500	Gh_A07G150500.1	ATL68	RING-H2 finger protein ATL68
Gh_D09G184400	Gh_D09G184400.1	MSMEG_0220	Monoacylglycerol lipase
Gh_Contig01120G001200	Gh_Contig01120G001200.1	TTG1	Protein TRANSPARENT TESTA GLABRA 1
Gh_A12G041600	Gh_A12G041600.1	EIF4B3	Eukaryotic translation initiation factor 4B3
Gh_A12G234700	Gh_A12G234700.1	ALMT12	Aluminum-activated malate transporter 12
Gh_D12G087400	Gh_D12G087400.1	fpr	Ferredoxin--NADP reductase
Gh_A11G085600	Gh_A11G085600.1	GOS12	Golgi SNAP receptor complex member 1-2
Gh_D02G148300	Gh_D02G148300.1	NA	NA
Gh_A08G051500	Gh_A08G051500.1	SWA1	Protein SLOW WALKER 1
Gh_A09G069100	Gh_A09G069100.1	GATA1	GATA transcription factor 1
Gh_A12G146300	Gh_A12G146300.1	Dnajb6	DnaJ homolog subfamily B member 6
Gh_A12G063700	Gh_A12G063700.1	CSP1	Cold shock protein 1
Gh_D05G169100	Gh_D05G169100.1	CRK25	Cysteine-rich receptor-like protein kinase 25
Gh_D11G173900	Gh_D11G173900.1	Pdcd2	Programmed cell death protein 2
Gh_D07G251700	Gh_D07G251700.1	At3g01820	Probable adenylate kinase 7, mitochondrial
Gh_D02G184300	Gh_D02G184300.1	CYCD1-1	Cyclin-D1-1
Gh_A01G196500	Gh_A01G196500.1	RPP25L	Ribonuclease P protein subunit p25-like protein
Gh_D06G027600	Gh_D06G027600.1	Sap130	Histone deacetylase complex subunit SAP130
Gh_A07G068000	Gh_A07G068000.1	STR8	Rhodanese-like domain-containing protein 8, chloroplastic
Gh_D01G236700	Gh_D01G236700.1	TIM14-1	Mitochondrial import inner membrane translocase subunit TIM14-1
Gh_D07G222700	Gh_D07G222700.1	NA	NA
Gh_D02G008700	Gh_D02G008700.1	HSP70	Stromal 70 kDa heat shock-related protein, chloroplastic
Gh_D02G177100	Gh_D02G177100.1	PHT2-1	Inorganic phosphate transporter 2-1, chloroplastic
Gh_D11G188100	Gh_D11G188100.1	VAC8	Vacuolar protein 8
Gh_D08G249500	Gh_D08G249500.1	NA	Zinc finger CCCH domain-containing protein ZFN-like
Gh_D10G259500	Gh_D10G259500.1	PCS1	Aspartic proteinase PCS1
Gh_D01G218200	Gh_D01G218200.1	COG0212	5-formyltetrahydrofolate cyclo-ligase-like protein COG0212
Gh_A07G074900	Gh_A07G074900.1	HSP18.2	18.2 kDa class I heat shock protein
Gh_D01G081200	Gh_D01G081200.1	NA	NA
Gh_A10G078400	Gh_A10G078400.1	DDB_G0288723	UPF0553 protein
Gh_A07G093200	Gh_A07G093200.1	ARR12	Two-component response regulator ARR12
Gh_D06G191300	Gh_D06G191300.1	TBL33	Protein trichome birefringence-like 33
Gh_D13G069600	Gh_D13G069600.1	SCL32	Scarecrow-like protein 32
Gh_D05G045100	Gh_D05G045100.1	GATA22	Putative GATA transcription factor 22
Gh_D01G025500	Gh_D01G025500.1	MTERF1	Transcription termination factor MTEF1, chloroplastic
Gh_D12G234500	Gh_D12G234500.1	Ppt1	Palmitoyl-protein thioesterase 1
Gh_A02G197700	Gh_A02G197700.1	PUB5	U-box domain-containing protein 5
Gh_D13G021700	Gh_D13G021700.1	NA	NA
Gh_D05G256200	Gh_D05G256200.1	PLDDELTA	Phospholipase D delta
Gh_A06G028900	Gh_A06G028900.1	Sap130	Histone deacetylase complex subunit SAP130
Gh_D10G069600	Gh_D10G069600.1	At3g46870	Pentatricopeptide repeat-containing protein At3g46870
Gh_A11G172000	Gh_A11G172000.1	Pdcd2	Programmed cell death protein 2
Gh_D01G053400	Gh_D01G053400.1	At3g15140	Uncharacterized exonuclease domain-containing protein At3g15140
Gh_D05G399000	Gh_D05G399000.1	cys12	Cysteine synthase 2
Gh_D07G147800	Gh_D07G147800.1	yuiD	Uncharacterized membrane protein YuiD
Gh_A03G238600	Gh_A03G238600.1	NA	NA
Gh_D08G154400	Gh_D08G154400.1	DHDPS2	4-hydroxy-tetrahydrodipicolinate synthase 2, chloroplastic
Gh_D08G042100	Gh_D08G042100.1	CRRSP60	Cysteine-rich repeat secretory protein 60
Gh_D12G194900	Gh_D12G194900.1	At5g61370	Pentatricopeptide repeat-containing protein At5g61370, mitochondrial
Gh_A12G200600	Gh_A12G200600.1	EXPA1	Expansin-A1
Gh_D03G197100	Gh_D03G197100.1	RPN9A	26S proteasome non-ATPase regulatory subunit 13 homolog A
Gh_D13G105700	Gh_D13G105700.1	SAUR50	Auxin-responsive protein SAUR50
Gh_A06G013400	Gh_A06G013400.1	JGB	Protein JINGUBANG
Gh_A08G176300	Gh_A08G176300.1	RPN9B	26S proteasome non-ATPase regulatory subunit 13 homolog B
Gh_A11G373300	Gh_A11G373300.1	RH57	DEAD-box ATP-dependent RNA helicase 57
Gh_A07G234200	Gh_A07G234200.1	FBL17	F-box/LRR-repeat protein 17
Gh_D02G059400	Gh_D02G059400.1	MTERF6	Transcription termination factor MTERF6, chloroplastic/mitochondrial
Gh_D13G027000	Gh_D13G027000.1	ESYT1	Extended synaptotagmin-1
Gh_A12G003300	Gh_A12G003300.1	SULTR3-1	Sulfate transporter 3.1
Gh_D04G039700	Gh_D04G039700.1	PRS4	Ribose-phosphate pyrophosphokinase 4
Gh_D08G232700	Gh_D08G232700.1	MYR2	Myb-related protein 2
Gh_A11G261600	Gh_A11G261600.1	FRL3	FRIGIDA-like protein 3
Gh_A11G240700	Gh_A11G240700.1	CESA6	Cellulose synthase A catalytic subunit 6 [UDP-forming]
Gh_D02G201200	Gh_D02G201200.1	VAC14	Vacuole morphology and inheritance protein 14
Gh_A06G175300	Gh_A06G175300.1	43924	5'-adenylylsulfate reductase 3, chloroplastic
Gh_D08G147700	Gh_D08G147700.1	RTNLB5	Reticulon-like protein B5
Gh_D09G120600	Gh_D09G120600.1	ABCF4	ABC transporter F family member 4
Gh_A06G131100	Gh_A06G131100.1	CSTF64	Cleavage stimulating factor 64
Gh_A13G089300	Gh_A13G089300.1	CBWD1	COBW domain-containing protein 1
Gh_A11G371000	Gh_A11G371000.1	KUA1	Transcription factor KUA1
Gh_D08G116400	Gh_D08G116400.1	intu	Protein inturned
Gh_D02G235900	Gh_D02G235900.1	CXE13	Probable carboxylesterase 13
Gh_D10G279400	Gh_D10G279400.1	SMXL6	Protein SMAX1-LIKE 6
Gh_D11G033500	Gh_D11G033500.1	Sec23ip	SEC23-interacting protein
Gh_A01G228200	Gh_A01G228200.1	OFP13	Transcription repressor OFP13
Gh_A12G276800	Gh_A12G276800.1	MTM1	Mitochondrial carrier protein MTM1
Gh_A07G252500	Gh_A07G252500.1	GAPC2	Glyceraldehyde-3-phosphate dehydrogenase 2, cytosolic
Gh_D13G256800	Gh_D13G256800.1	SR45A	Serine/arginine-rich splicing factor SR45a
Gh_A05G400600	Gh_A05G400600.1	SYNPCC7002_A1590	Uncharacterized protein SYNPCC7002_A1590
Gh_D13G024500	Gh_D13G024500.1	NA	Cytochrome P450 CYP736A12
Gh_D06G020200	Gh_D06G020200.1	PAB2	Polyadenylate-binding protein 2
Gh_A11G118200	Gh_A11G118200.1	NA	NA
Gh_D08G272900	Gh_D08G272900.1	PRXQ	Peroxiredoxin Q, chloroplastic
Gh_A05G396100	Gh_A05G396100.1	At2g26790	Pentatricopeptide repeat-containing protein At2g26790, mitochondrial
Gh_D12G266800	Gh_D12G266800.1	MFSD5	Molybdate-anion transporter
Gh_D05G320000	Gh_D05G320000.1	GIS	Zinc finger protein GIS
Gh_A09G132300	Gh_A09G132300.1	RPS2B	40S ribosomal protein S2-2
Gh_A05G146700	Gh_A05G146700.1	TIF3D1	Eukaryotic translation initiation factor 3 subunit D
Gh_D09G211800	Gh_D09G211800.1	ABCI12	Protein ABCI12, chloroplastic
Gh_D02G215100	Gh_D02G215100.1	EXL5	Protein EXORDIUM-like 5
Gh_A05G386100	Gh_A05G386100.1	katG	Catalase-peroxidase
Gh_D02G254900	Gh_D02G254900.1	NA	NA
Gh_D05G089900	Gh_D05G089900.1	TUBB2	Tubulin beta-2 chain
Gh_D12G017300	Gh_D12G017300.1	NA	Heat shock 70 kDa protein, mitochondrial
Gh_D10G038200	Gh_D10G038200.1	PEX7	Peroxisome biogenesis protein 7
Gh_D05G162200	Gh_D05G162200.1	TIF3D1	Eukaryotic translation initiation factor 3 subunit D
Gh_D09G136300	Gh_D09G136300.1	FTIP1	FT-interacting protein 1
Gh_D06G234300	Gh_D06G234300.1	E1-BETA-2	Pyruvate dehydrogenase E1 component subunit beta-3, chloroplastic
Gh_A08G260100	Gh_A08G260100.1	PPC6-1	Probable protein phosphatase 2C 33
Gh_A03G198000	Gh_A03G198000.1	EXL5	Protein EXORDIUM-like 5
Gh_D02G181100	Gh_D02G181100.1	AOR	NADPH-dependent alkenal/one oxidoreductase, chloroplastic
Gh_A05G077900	Gh_A05G077900.1	TUBB2	Tubulin beta-2 chain
Gh_D07G199600	Gh_D07G199600.1	RALFL32	Protein RALF-like 32
Gh_D05G385900	Gh_D05G385900.1	NA	Flavonol sulfotransferase-like
Gh_A07G253400	Gh_A07G253400.1	At3g01820	Probable adenylate kinase 7, mitochondrial
Gh_A11G063300	Gh_A11G063300.1	FAAH	Fatty acid amide hydrolase
Gh_A07G129600	Gh_A07G129600.1	FOLD1	Bifunctional protein FolD 1, mitochondrial
Gh_A07G115300	Gh_A07G115300.1	PAO	Pheophorbide a oxygenase, chloroplastic
Gh_A01G095500	Gh_A01G095500.1	HSC80	Heat shock cognate protein 80
Gh_D07G014900	Gh_D07G014900.1	UBA1C	UBP1-associated proteins 1C
Gh_A04G010800	Gh_A04G010800.1	RNP1	Heterogeneous nuclear ribonucleoprotein 1
Gh_A02G077600	Gh_A02G077600.1	RCH1	LRR receptor-like serine/threonine-protein kinase RCH1
Gh_A04G123800	Gh_A04G123800.1	NA	NA
Gh_D07G074800	Gh_D07G074800.1	UNE10	Transcription factor UNE10
Gh_D05G051400	Gh_D05G051400.1	v1g169424	Eukaryotic translation initiation factor 3 subunit L
Gh_A01G203100	Gh_A01G203100.1	NA	NA
Gh_D03G101700	Gh_D03G101700.1	NUMA1	Nuclear mitotic apparatus protein 1
Gh_D10G142500	Gh_D10G142500.1	clpS	ATP-dependent Clp protease adapter protein ClpS
Gh_A13G151900	Gh_A13G151900.1	TIC20-V	Protein TIC 20-v, chloroplastic
Gh_A11G059800	Gh_A11G059800.1	CARA	Carbamoyl-phosphate synthase small chain, chloroplastic
Gh_A05G263800	Gh_A05G263800.1	At5g47840	Adenylate kinase 2, chloroplastic
Gh_A06G200700	Gh_A06G200700.1	capM	Capsular polysaccharide biosynthesis glycosyltransferase CapM
Gh_A06G200200	Gh_A06G200200.1	PELP1	Proline-, glutamic acid- and leucine-rich protein 1
Gh_D10G234400	Gh_D10G234400.1	At3g47570	Probable LRR receptor-like serine/threonine-protein kinase At3g47570
Gh_D08G088000	Gh_D08G088000.1	NUP214	Nuclear pore complex protein NUP214
Gh_A08G258600	Gh_A08G258600.1	NA	Zinc finger CCCH domain-containing protein ZFN-like
Gh_A03G158400	Gh_A03G158400.1	PHT2-1	Inorganic phosphate transporter 2-1, chloroplastic
Gh_D02G058900	Gh_D02G058900.1	GRXS2	Monothiol glutaredoxin-S2
Gh_D07G067500	Gh_D07G067500.1	STR8	Rhodanese-like domain-containing protein 8, chloroplastic
Gh_A06G195800	Gh_A06G195800.1	HSP70	Heat shock cognate 70 kDa protein
Gh_D10G038300	Gh_D10G038300.1	NA	NA
Gh_A02G058000	Gh_A02G058000.1	PLDZETA1	Phospholipase D zeta 1
Gh_D11G133300	Gh_D11G133300.1	SULTR3-1	Sulfate transporter 3.1
Gh_A12G295300	Gh_A12G295300.1	At1g18250	Thaumatin-like protein
Gh_D05G056600	Gh_D05G056600.1	TMN10	Transmembrane 9 superfamily member 10
Gh_D12G033000	Gh_D12G033000.1	EIF4B3	Eukaryotic translation initiation factor 4B3
Gh_A10G151700	Gh_A10G151700.1	Syt5	Synaptotagmin-5
Gh_A11G151600	Gh_A11G151600.1	YLMG1-2	YlmG homolog protein 1-2, chloroplastic
Gh_A02G126900	Gh_A02G126900.1	At2g41900	Zinc finger CCCH domain-containing protein 30
Gh_Contig00037G000600	Gh_Contig00037G000600.1	rpoB	DNA-directed RNA polymerase subunit beta
Gh_A02G100300	Gh_A02G100300.1	At1g30760	Berberine bridge enzyme-like 13
Gh_D02G245500	Gh_D02G245500.1	ASE1	Amidophosphoribosyltransferase 1, chloroplastic
Gh_D12G191200	Gh_D12G191200.1	ARASP2	Probable membrane metalloprotease ARASP2, chloroplastic
Gh_A08G060400	Gh_A08G060400.1	Slc25a44	Solute carrier family 25 member 44
Gh_D09G124800	Gh_D09G124800.1	DIT1	Dicarboxylate transporter 1, chloroplastic
Gh_A09G092000	Gh_A09G092000.1	NA	NA
Gh_A11G069100	Gh_A11G069100.1	CCB1	Protein COFACTOR ASSEMBLY OF COMPLEX C SUBUNIT B CCB1, chloroplastic
Gh_D07G142300	Gh_D07G142300.1	At4g01570	Pentatricopeptide repeat-containing protein At4g01570
Gh_D02G237000	Gh_D02G237000.1	CRK	CDPK-related protein kinase
Gh_D01G215900	Gh_D01G215900.1	CYP93A1	3,9-dihydroxypterocarpan 6A-monooxygenase
Gh_A12G204700	Gh_A12G204700.1	CYP75B2	Flavonoid 3'-monooxygenase
Gh_A13G166400	Gh_A13G166400.1	SPL4	Squamosa promoter-binding-like protein 4
Gh_A11G062800	Gh_A11G062800.1	KIWI	RNA polymerase II transcriptional coactivator KIWI
Gh_A12G175000	Gh_A12G175000.1	AHK4	Histidine kinase 4
Gh_A13G254000	Gh_A13G254000.1	TOC75-3	Protein TOC75-3, chloroplastic
Gh_A09G131600	Gh_A09G131600.1	Fpr1	fMet-Leu-Phe receptor
Gh_D04G168300	Gh_D04G168300.1	At3g22104	BTB/POZ domain-containing protein At3g22104
Gh_D10G223300	Gh_D10G223300.1	FOLD4	Bifunctional protein FolD 4, chloroplastic
Gh_A12G001900	Gh_A12G001900.1	ATG4	Cysteine protease ATG4
Gh_D09G167900	Gh_D09G167900.1	HSP70	Heat shock cognate 70 kDa protein
Gh_D05G379800	Gh_D05G379800.1	At4g27190	Disease resistance protein At4g27190
Gh_A09G133100	Gh_A09G133100.1	DIT1	Dicarboxylate transporter 1, chloroplastic
Gh_D09G205300	Gh_D09G205300.1	ACR8	ACT domain-containing protein ACR8
Gh_D09G166900	Gh_D09G166900.1	ALG10	Dol-P-Glc:Glc(2)Man(9)GlcNAc(2)-PP-Dol alpha-1,2-glucosyltransferase
Gh_Contig00558G000100	Gh_Contig00558G000100.1	RBL12	RHOMBOID-like protein 12, mitochondrial
Gh_A05G186400	Gh_A05G186400.1	coq10b	Coenzyme Q-binding protein COQ10 homolog B, mitochondrial
Gh_A07G173700	Gh_A07G173700.1	RPD1	Protein ROOT PRIMORDIUM DEFECTIVE 1
Gh_D10G043700	Gh_D10G043700.1	NA	NA
Gh_A06G105300	Gh_A06G105300.1	EMC1	ER membrane protein complex subunit 1
Gh_A09G115400	Gh_A09G115400.1	CCS	Capsanthin/capsorubin synthase, chromoplastic
Gh_D02G061400	Gh_D02G061400.1	dlc-1	Dynein light chain 1, cytoplasmic
Gh_D05G353900	Gh_D05G353900.1	PRA1H	PRA1 family protein H
Gh_A07G254800	Gh_A07G254800.1	NA	NA
Gh_A03G166500	Gh_A03G166500.1	CYCD1-1	Cyclin-D1-1
Gh_D08G049200	Gh_D08G049200.1	At4g02580	NADH dehydrogenase [ubiquinone] flavoprotein 2, mitochondrial
Gh_D01G231700	Gh_D01G231700.1	NA	UDP-glucose 4-epimerase GEPI48
Gh_D03G066800	Gh_D03G066800.1	EIF(ISO)4G1	Eukaryotic translation initiation factor isoform 4G-1
Gh_D03G089500	Gh_D03G089500.1	CPK3	Calcium-dependent protein kinase 3
Gh_D06G155500	Gh_D06G155500.1	At3g51120	Zinc finger CCCH domain-containing protein 44
Gh_D09G042500	Gh_D09G042500.1	NFD4	Protein NUCLEAR FUSION DEFECTIVE 4
Gh_D04G014200	Gh_D04G014200.1	At3g56230	BTB/POZ domain-containing protein At3g56230
Gh_D10G159400	Gh_D10G159400.1	YchF1	Obg-like ATPase 1
Gh_Contig00133G001000	Gh_Contig00133G001000.1	dap4	Dipeptidyl aminopeptidase 4
Gh_A02G115600	Gh_A02G115600.1	WNK8	Serine/threonine-protein kinase WNK8
Gh_D09G064000	Gh_D09G064000.1	abpC	Gelation factor
Gh_Contig00037G000500	Gh_Contig00037G000500.1	rpoC1	DNA-directed RNA polymerase subunit beta'
Gh_D12G067300	Gh_D12G067300.1	NA	NA
Gh_D11G163200	Gh_D11G163200.1	PCMP-H24	Pentatricopeptide repeat-containing protein At4g02750
Gh_D01G145200	Gh_D01G145200.1	rpoB	DNA-directed RNA polymerase subunit beta
Gh_D07G019700	Gh_D07G019700.1	BIG5	Brefeldin A-inhibited guanine nucleotide-exchange protein 5
Gh_D11G185800	Gh_D11G185800.1	Mmwyl1_2153	UPF0434 protein Mmwyl1_2153
Gh_D12G150400	Gh_D12G150400.1	TCP7	Transcription factor TCP7
Gh_D12G030900	Gh_D12G030900.1	SAUR50	Auxin-responsive protein SAUR50
Gh_D13G153100	Gh_D13G153100.1	TIC20-V	Protein TIC 20-v, chloroplastic
Gh_A12G027800	Gh_A12G027800.1	MORF1	Multiple organellar RNA editing factor 1, mitochondrial
Gh_A13G190600	Gh_A13G190600.1	CDC5	Cell division cycle 5-like protein
Gh_A06G151000	Gh_A06G151000.1	LCR12	Putative defensin-like protein 165
Gh_A03G149100	Gh_A03G149100.1	TOM20	Mitochondrial import receptor subunit TOM20
Gh_A08G049500	Gh_A08G049500.1	XXT2	Xyloglucan 6-xylosyltransferase 2
Gh_D05G185800	Gh_D05G185800.1	RH28	DEAD-box ATP-dependent RNA helicase 28
Gh_D12G151800	Gh_D12G151800.1	PPT1	4-hydroxybenzoate polyprenyltransferase, mitochondrial
Gh_D04G168400	Gh_D04G168400.1	NA	NA
Gh_D01G229400	Gh_D01G229400.1	At3g23620	Ribosome production factor 2 homolog
Gh_D06G033000	Gh_D06G033000.1	DRB1	Double-stranded RNA-binding protein 1
Gh_D10G169600	Gh_D10G169600.1	PPCK1	Phosphoenolpyruvate carboxylase kinase 1
Gh_D07G096400	Gh_D07G096400.1	YLMG1-2	YlmG homolog protein 1-2, chloroplastic
Gh_D01G169500	Gh_D01G169500.1	RPI2	Probable ribose-5-phosphate isomerase 2
Gh_A10G055000	Gh_A10G055000.1	NA	NA
Gh_A12G080400	Gh_A12G080400.1	CYCD3-2	Cyclin-D3-2
Gh_D09G011000	Gh_D09G011000.1	EMB2076	Pentatricopeptide repeat-containing protein At3g29290
Gh_A10G157000	Gh_A10G157000.1	ndhO	NAD(P)H-quinone oxidoreductase subunit O, chloroplastic
Gh_A10G086900	Gh_A10G086900.1	SAC6	Phosphoinositide phosphatase SAC6
Gh_D06G056200	Gh_D06G056200.1	NA	NA
Gh_A11G309400	Gh_A11G309400.1	SPT16	FACT complex subunit SPT16
Gh_A08G107500	Gh_A08G107500.1	CPR30	F-box protein CPR30
